# Supplementary material for: Development of a novel autophagy-related gene model for gastric cancer prognostic prediction
Source: Front Oncol. 2022 Oct 7;12:1006278. doi: 10.3389/fonc.2022.1006278 (PMC9585256; doi:10.3389/fonc.2022.1006278)
Supplement: Supplementary Table 2 — 148 differentially expressed genes. [file Table_2.xlsx]

## Sheet: Sheet1
Table S2: 148 differencially expressed genes
AMBRA1
APOL1
ARNT
ARSB
ATF4
ATF6
ATG10
ATG12
ATG16L1
ATG16L2
ATG2A
ATG2B
ATG3
ATG4A
ATG4B
ATG4C
ATG5
ATG7
ATG9A
ATG9B
ATIC
BAG3
BAX
BCL2
BCL2L1
BID
BIRC5
BIRC6
BNIP1
BNIP3
CAMKK2
CANX
CAPN10
CASP3
CASP8
CD46
CDKN1A
CDKN2A
CHMP2B
CLN3
CTSB
CTSD
CXCR4
DAPK1
DDIT3
DIRAS3
DNAJB9
DRAM1
EDEM1
EEF2
EEF2K
EIF2AK2
EIF2S1
EIF4EBP1
EIF4G1
ERBB2
ERN1
FADD
FAS
FKBP1A
FOS
GABARAP
GABARAPL1
GAPDH
GNAI3
GOPC
GRID2
HDAC1
HDAC6
HGS
HIF1A
HSP90AB1
HSPA5
HSPA8
HSPB8
IFNG
IKBKB
IKBKE
IL24
IRGM
ITGA3
ITGA6
ITGB1
ITGB4
ITPR1
KIF5B
KLHL24
LAMP1
LAMP2
MAP1LC3C
MAPK1
MAPK3
MAPK8
MAPK8IP1
MAPK9
MBTPS2
MLST8
MTMR14
MTOR
NAF1
NAMPT
NBR1
NFE2L2
NFKB1
NKX2-3
NLRC4
NPC1
NRG1
NRG2
NRG3
PARP1
PELP1
PIK3C3
PIK3R4
PINK1
PRKAB1
PRKAR1A
RAB7A
RAC1
RB1
RB1CC1
RELA
RGS19
RHEB
RPS6KB1
RPTOR
SAR1A
SERPINA1
SIRT1
SIRT2
SPHK1
SPNS1
SQSTM1
TBK1
TM9SF1
TMEM74
TP53
TP53INP2
TP73
TSC1
TUSC1
USP10
UVRAG
VAMP7
VEGFA
WIPI1
WIPI2
ZFYVE1
